# Supplementary material for: Seagrass meadows (Posidonia oceanica) distribution and trajectories of change
Source: Sci Rep. 2015 Jul 28;5:12505. doi: 10.1038/srep12505 (PMC4516961; doi:10.1038/srep12505)
Supplement: Supplementary Information [file srep12505-s2.xls]

## Sheet: Foglio1
Authors	Year	Country/Region	Title	Journal/ Publisher/ Website
Maiorano, P. et al.	2011	Albania	Bioecological study of the benthic communities on the soft bottom of the Vlora Gulf (Albania).	J. Coastal Res. 58, 95–105
Pititto, F. et al.	2009	Albania	Cartografia e protezione delle praterie di Posidonia oceanica lungo la costa albanese.	Biol. Mar. Mediterr. 16, 324-325
PNUE-PAM-CAR PAP	2006	Algeria	Programme d'aménagement côtièr (PAC) de la "Zone côtière algéroise": rapport final intégré 237 pp.	UNEP/MAP
Semroud, R., Varlaque, R., Crouzet, A. & Boudouresque, C. F.	1992	Algeria	On a broad-living form of the seagrass P. oceanica from Algiers.	Aquat. Bot. 43, 181-198
Pergent, G. et al.	2011	Algeria, Libya, Tunisia, Turkey	Setting up the Medposidonia Programme in the Mediterranean region	Proceedings of the Tenth International Conference on the Mediterranean Coastal Environment, Rhodes, Greece, 25-29 October 2011 (ed Ozhan, E.) 241-252 (Middle East Technical University, Ankara)
Rais, C., Pergent, G., Dupuy de la Grandrive, R. & Djellouli, A.	2009	Algeria, Tunisia, Turkey	Rapport sur le projet MedPosidonia 137 pp.	UNEP
Antonic, O. et al.	2005	Croatia	Mapping the habitats of the Republic of Croatia (2000- 2004): the project overview (in Croatian).	Drypis: J. Appl. Ecol. 1, 1-40
Bakran-Petricioli, T. & Schultz, S. T.	2010	Croatia	Biometry and leaf lepidochronology of the seagrass Posidonia oceanica in the Croatian Adriatic	Proceedings of 4th Mediterranean Symposium On Marine Vegetation (eds El Asmi, S. et al.) 28-31 (UNEP-MAP-RAC/SPA)
Bakran-Petricioli, T., Antoni, O., Bukovec, D., Petricioli. D. & Janeković, I.	2006	Croatia	Modelling spatial distribution of the Croatian marine benthic habitats.	Ecol. Model. 191, 96–105
Bakran-Petricioli, T., Schultz, S., Petricioli, D. & Kruschel C.	2014	Croatia	Applicability of mediterranean baselines of Posidonia oceanica descriptors for the assessment of its conservation status along the eastern part of the Adriatic Sea	Proceedings of 5th Mediterranean Symposium On Marine Vegetation (eds Langar, H., Bouafif, C. & Ouerghi, A.) 198-199 (UNEP-MAP-RAC/SPA)
Jakl, Z.	2011	Croatia	Large scale marine habitat and species mapping on the Croatian side of the Adriatic Sea.	Varstvo Narave 1, 79-98
Zavodnik, N. & Jaklin, A.	1990	Croatia	Long-term changes in the northern Adriatic marine phanerogam beds.	Rapp. Comm. int. Mer Médit. 32, 15
Pergent-Martini, C. et al.	2013	Cyprus	Mapping of coastlines of the Republic of Cyprus, Progress report. 38 pp.	GIS Posidonie
UNEP-MAP RAC/SPA	2007	Cyprus	Integrated coastal area management in Cyprus: biodiversity concerns on the Coastal Area Management Programme of Cyprus, 69 pp.	RAC/SPA
Mansour, H. & Mostafa, H. M.	2000	Egypt	Extention of Posidonia oceanica meadows in the Mediterranean waters of Egypt: historical review	Proceedings of the first Mediterranean symposium on marine vegetation: Ajaccio, 3-4 October 2000 (eds UNEP-MAP-RAC/SPA ) 163-167 (RAC/SPA)
Mostafa, H.M.	2006	Egypt	Preliminary ecological survey of seagrass beds at Marsa Matrouh, west of Alexandria-Egypt.	Biol. Mar. Mediterr. 13, 72-76
Astier, J. M.	1975	France	Cartographie des fonds marins de la région de Toulon par le groupe ECOMAIR.	Ann. Soc. Sci. nat. Archéol. 27, 1-15
Astier, J. M.	1984	France	Impacts des aménagements littoraux de la rade de Toulon, liés au techniques d’endigage, sur les herbiers à Posidonia oceanica	International Workshop on Posidonia Oceanica Beds (eds Boudouresque, C. F., Jeudy de Grissac, A. & Olivier, J.) 255-259 (GIS-Posidonie)
Astier, J. M.	1972	France	Régression de l'herbier de Posidonies en rade des Vignettes à Toulon.	Ann. Soc. Sci. nat. Archéol. 24, 97-103
Augier, H. & Boudouresque, C. F.	1975	France	Dix ans de recherches dans la marine du Parc National de Port-Cros (France). Toisième partie.	Ann. Soc. Sci. Nat. Archéol. 27, 133-170
Augier, H. & Boudouresque, C. F.	1970	France	Végétaton marine de l'ile de Port-Cros. V. La baie de port-man et le problème de la régression de l'herbier de Posidonies.	Bull. Mus. Hist. Na. Marseille 30, 145-164
Ballesta, L. et al.	2000	France	Distribution and dynamics of Posidonia oceanica beds along the Albères coastline.	Ecology 323, 407-414
Belsher, T., Houlgatte, E. & Boudouresque, C. F.	2005	France	Cartographie de la prairie à Posidonia oceanica et des principaux faciès sédimentaires marins du Parc national de Port-Cros (Var, France, Méditerranée).	Sci. Rep. of Port-Cros Nation. Park 21, 19-28
Boudouresque, C. F. & Meinesz, A.	1982	France	Decouverte de l’herbier de Posidonie.	Cah. Parc. nation. Port-Cros 4, 1-79
Boudouresque, C. F. et al.	2000	France	A monitoring network based on the seagrass Posidonia oceanica in the North Western Mediterranean Sea.	Biol. Mar. Mediterr. 7, 328-331
Boudouresque, C. F. et al.	2007	France	Monitoring methods for Posidonia oceanica meadows in Provence and French Riviera.	Sci. Rep. Port-Cros Nation. Park 22, 17–38
Boudouresque, C. F., Meinesz, A. & Lefevre, J. R.	1985	France	Cartographie des peuplements benthiques marins de Corse: I. La formation récifale à Posidonia oceanica de Saint Florent.	Ann. I. Oceanogr. Paris. 61, 27-38
Bourcier, M.	1989	France	Regression des herbiers à Posidonia oceanica (L.) Delile, à L'est de Marseille, sous l'action conjuguée des activités humaines et des modifications climatiques, International Workshop on Posidonia oceanica beds	GIS-Posidonie
Cancemi, G., De Falco, G. & Pergent, G.	2003	France	Effects of organic matter input from a fish farming facility on a Posidonia oceanica meadow.	Estuar. Coast. Shelf S. 56, 961-968
de Villèle, X. & Verlaque, M.	1995	France	Changes and degradation in a Posidonia oceanica bed invaded by the introduced tropical alga Caulerpa taxifolia in the North Western Mediterranean.	Bot. Mar. 38, 79-87
Falconetti, C. & Meinesz, A.	1989	France	Charting the seaward limit of Posidonia oceanica meadows and of circalittoral biocoenoses along the coast of Monaco.	Oceanol. Acta 12, 443-447
Foulquié, M. & Dupuy de la Grandrive, R.	2003	France	Site Natura 2000 FR 910 1414 “Posidonies du Cap d’Agde”. Inventaire de l’existant et analyse ecologique.	Available at: http://www.languedoc-roussillon.developpement-durable.gouv.fr/. (Accessed: 5th March 2015)
García-Chartón, J. A. et al.	1994	France	Respuesta de la pradera de Posidonia oceanica y su ictiofauna asociada al anclaje de embarcaciones en el Parque Nacional de Port-Cros (Francia). Publicaciones Especiales.	Instituto Español de Oceanografía 11, 423-430
Gobert, S. et al.	2009	France	Assessment of the ecological status of Mediterranean French coastal waters as required by the Water Framework Directive using the Posidonia oceanica Rapid Easy Index: PREI.	Mar. Pollut. Bull. 58, 1727–1733
Leriche, A. et al.	2006	France	Spatial, temporal and structural variations of a Posidonia oceanica seagrass meadow facing human activities.	Aquat. Bot. 84, 287-293
Leriche, A., Boudouresque, C.F., Bernard, G., Bonhomme, P. & Denis, J.	2004	France	A one-century suite of seagrass bed maps: can we trust ancient maps?	Estuar. Coast. Shelf S. 59, 353-362
Loquès, F.	1995	France	La limite inférieure de l'herbier de Posidonies des iles de Lérins (Baie de Cannes, France) traitement cartographique sur S.I.G. (systemes d'informations geographiques).	Mésogée 54, 22-34
Maggi, P.	1973	France	Le problème de la disparition des herbiers de Posidonies dans le Golfe de Giens.	Sci. Pêche, Bull. Inst. Pêches Marit. 221, 7-20
Maggi, P.	1972	France	Les herbiers à Posidonies et la pollution urbaine dans le golfe de Giens (VAR).	Ann. Inst. Michel Pacha 5, 1-11
Mayot, N., Boudouresque, C. F. & Leriche, A.	2005	France	Unexpected response of the seagrass Posidonia oceanica to a warm-water episode in the North Western Mediterranean Sea.	Compt. Rend. Biol. 328, 291–296
Meinesz, A. & Laurent, R.	1980	France	Cartes de la limite inférieure de l’herbier de Posidonia oceanica dans les Alpes Maritimes (France).	Ann. I. Oceanogr. Paris 56, 45-54
Meinesz, A. & Laurent, R.	1978	France	Cartographie et état de la limite inférieure de l'herbier de Posidonia oceanica dans les Alpes-maritimes (France).	Bot. Mar. 21, 513-526
Meinesz, A. et al.	1982	France	Impact de l'aménagement du domaine maritime sur l'étage infralittoral des Bouches du Rhône (France, Méditerranée Occidentale).	Vie et Milieu 32, 115-124
Meinesz, A. et al.	1981	France	Impact de l'aménagement du domaine maritime sur l'étage infralittoral du Var, France (Mediterranée occidentale).	Ann. Inst. oceanogr. Paris 57, 65-77
Paillard, M. et al.	2003	France	Cartographie de l’herbier de Posidonie et des fonds marins environnants de Toulon a Hyères (Var, France). Reconnaissance par sonar latéral et photographie aérienne. 36 pp.	IFREMER/GIS Posidonie
Pasqualini, V.	1997	France	Caractérisation des peuplements et types de fonds le long du littoral corse (Méditerranée, France). PhD Thesis. 172 pp.	Université de Corse
Pasqualini, V., Pergent-Martini, C., Clabaut, P. & Pergent, G.	1998	France	Mapping of Posidonia oceanica using aerial photographs and side-scan sonar: application of the island of Corsica (France).	Estuar. Coast. Shelf S. 47, 359-367
Peres, J. M. & Picard, J.	1975	France	Causes de la raréfaction et de la disparition des herbiers de Posidonia oceanica sur les cotes francaises de la Méditerranée.	Aquat. Bot. 1, 133-139
Pergent, G. et al.	1999	France	Preliminary data on the impact of fish farming facilities on Posidonia oceanica meadows in the Mediterranean.	Oceanologica 22, 95-107
Pergent, G. et al.	1983	France	Quelques observations sur les herbiers à Posidonia oceanica des Pyrenées-Orientales (Méditerranée, France).	Rapp. Comm. Int. Mer. Medit. 28, 169-170
Pergent-Martini, C. et al.	2006	France	Impact of fish farming facilities on Posidonia oceanica meadows: a review.	Mar. Ecol. 27: 310-319
Picard, J.	1978	France	Impact sur le benthos marin de quelques grands types de nuissances liées à l'évolution de complexes urbains et industriels de la province occidentale.	Oceanis 4, 214-251
Picard, J. & Bourcier M.	1975	France	Evolution sous influences humaines des peuplements benthiques des parages de La Ciotat entre 1954 et 1972.	Tethys 7, 213-222
Jorda, G., Marbà, N. & Duarte C. M.	2012	France, Mediterranean Sea Scale	Mediterranean seagrass vulnerable to regional climate warming.	Nat. Clim. Change 2, 821–824
Haritonidis, S. & Diapoulis, A.	1990	Greece	Evolution of Greek marine phanerogam meadows over the last 20 years.	Posidonia newsletter 3, 5-10
Haritonidis, S., Diapoulis, A. & Nikolaidis G.	1990	Greece	First results on the localistation of the herbiers of marine phanerogams in the Gulf of Termaikos.	Posidonia Newsletter 3, 11-18
AA-VV	2006	Italy	Inventario e cartografia delle praterie di Posidonia nei compartimenti marittimi di Manfredonia, Molfetta, Bari, Brindisi, Gallipoli e Taranto: relazione analitica finale	eds ASSOPESCA & COISPA Tecnologia e Ricerca) 204 pp. (Regione Puglia)
Ardizzone, G. & Migliuolo, A.	1982	Italy	Modificazioni di una prateria di Posidonia oceanica (L.) Delile del medio Tirreno sottoposta ad atività di pesca a strascico.	Naturalista Sicil. 4, 509-515
Ardizzone, G. D. & Belluscio, A.	1996	Italy	Le praterie di Posidonia oceanica lungo le coste laziali	Il Mare Del Lazio 194-217 (University of Rome “La Sapienza”)
Ardizzone, G. D. & Pelusi, P.	1983	Italy	Regression of a tyrrhenian Posidonia oceanica prairie exposed to nearshore trawling.	Rapp. Comm. int. Mer Médit. 28, 175-177
Ardizzone, G., Belluscio, A. & Maiorano, L.	2006	Italy	Long-term change in the structure of a Posidonia oceanica landscape and its reference for a monitoring plan.	Mar. Ecol. 27, 299-309
ARPAM	2003	Italy	Rapporto sullo stato di qualità ambientale della fascia costiera marchigiana: balneabilità e biocenosi. Rapporto conclusivo.	Available at: http://www.autoritabacino.marche.it/. (Accessed: 5th March 2015)
Badalamenti, F. et al.	2006	Italy	Effects of dredging activities on population dynamics of Posidonia oceanica (L.) Delile in the Mediterranean sea: the case study of Capo Feto (SW Sicily, Italy).	Hydrobiologia 555, 253-261
Badalamenti, F., Alagna, A., D'Anna, G., Terlizzi, A. & Di Carlo, G.	2011	Italy	The impact of dredge-fill on Posidonia oceanica seagrass meadows: regression and patterns of recovery.	Mar. Pollut. Bull. 62, 483-489
Balduzzi, A. et al.	1984	Italy	Valutazione dello stato di alcune praterie di Posidonia del mare Ligure sottoposte a diverse condizioni di inquinamento	International Workshop on Posidonia oceanica Beds (eds Boudouresque, C.F., de Grissac, A.J. & Oliver, J.) 63 – 72 (GIS Posidonie)
Bavestrello, G.	1982	Italy	Nuove osservazioni sulle praterie di Posidonia oceanica (L.) Delile del versante occidentale del Golfo Marconi (Riviera ligure di Levante).	Boll. Mus. Ist. Biol. Univ. Genova 50-51, 99-104
Bianchi, C. N. & Peirano, A.	1995	Italy	Atlante delle fanerogame marine della Liguria. Posidonia oceanica e Cymodocea nodosa 146 pp.	ENEA-Centro Ricerche Ambiente Marino
Buia, M. C., Silvestre, F., Iacono, G. & Tiberti, L.	2005	Italy	Identificazione delle biocenosi di maggior pregio ambientale al fine della classificazione della qualità delle acque costiere. Metodologie per il rilevamento e la classificazione dello stato di qualità ecologico e chimico delle acque, con particolare riferimento all’applicazione del decreto legislativo 152/99	APAT
Cancemi, G. et al.	1997	Italy	Indagine cartografica sulla prateria a Posidonia oceanica (L.) delile di Capo S. Marco (golfo di Oristano), mediante elaborazione di immagini fotoaeree.	Biol. Mar. Medit. 4, 472-474
Cinelli, F. & Piazzi, L.	1990	Italy	Mappatura delle praterie di Posidonia oceanica (L.) Delile lungo le coste toscane 80 pp.	CIBM
Cinelli, F., Pardi, G., Papi, I. & Benedetti-Cecchi, L.	1995	Italy	Mappatura delle praterie a Posidonia oceanica (L.) Delile intorno alle isole minori dell’Arcipelago Toscano.	Att Soc. Tosc. Sci. Nat. 102, 93-110
Costantino, G. et al.	2010	Italy	Distribution and bio-ecological features of Posidonia oceanica meadows along the coasts of the southern Adriatic and northern Ionian Seas.	Chem. Ecol. 26, 91-104
de Falco, G. et al.	2000	Italy	Photo-aerial image processing and sediment analysis as indicators of environmental impact on Posidonia oceanica in the Mediterranean sea.	Biol. Mar. Medit. 7, 349-352
Di Carlo, G., Badalamenti, F., Jensen, A., Koch, E. &	2005	Italy	Colonisation process of vegetative fragments of Posidonia oceanica (L.) Delile on rubble mounds.	Mar. Biol. 147, 1261–1270
Diviacco, G., Spada, E. & Virno Lamberti, C.	2001	Italy	Le fanerogame marine del Lazio. Descrizione e cartografia delle praterie di Posidonia oceanica e dei prati di Cymodocea nodosa 113 pp.	ICRAM
Guidetti, P.	2004	Italy	Population dynamics of Posidonia oceanica in the Ligurian Sea (Italy, NW Mediterranean): Evaluating the meadow health status by reconstructing methods.	Thalassia Salentina, 27, 33-46
Mancusi, C., Cecchi, E., Galloni, F., Padovani, S. & Serena, F.	2011	Italy	La mappatura di Posidonia oceanica in due aree della Toscana.	Biol. Mar. Mediterr. 18, 314-315
MATT	2004	Italy	Mappatura delle praterie di Posidonia oceanica e di altre fanerogame marine lungo le coste della Campania e della Calabria e delle isole minori circostanti. Relazione finale, Vol. 1, 531 pp.	Roma: Ministero dell’Ambiente e della Tutela del Territorio, Direzione per la protezione della Natura
MATT	2004	Italy	Mappatura delle praterie di Posidonia oceanica e di altre fanerogame marine lungo le coste della Campania e della Calabria e delle isole minori circostanti. Relazione finale, Vol. 2, 240 pp.	Roma: Ministero dell’Ambiente e della Tutela del Territorio, Direzione per la protezione della Natura
Matta, E. et al.	2014	Italy	Mapping Posidonia meadow from high spatial resolution images in the gulf of Oristano (Italy)	Geoscience and Remote Sensing Symposium (IGARSS) (IEEE International)
Montefalcone, M. et al.	2008	Italy	BACI design reveals the decline of the seagrass Posidonia oceanica induced by anchoring.	Mar. Pollut. Bull. 56, 1637-1645
Montefalcone, M., Albertelli, G., Morri, C. & Bianchi, C. N.	2007	Italy	Urban seagrass: status of Posidonia oceanica facing the Genoa city waterfront (Italy) and implications for management.	Mar. Pollut. Bull. 54, 206–213
Montefalcone, M., Albertelli, G., Morri, C., Parravicini, V. & Bianchi, C. N.	2009	Italy	Legal protection is not enough: Posidonia oceanica meadows in marine protected areas are not healthier than those in unprotected areas of the northwest Mediterranean Sea.	Mar. Pollut. Bull. 58, 515-519
NAUTILUS Scarl	2002	Italy	Mappatura delle praterie di Posidonia oceanica lungo le coste della Sardegna e delle piccole isole circostanti. Relazione finale, Vol. 1, 321 pp.	NAUTILUS Scarl
NAUTILUS Scarl	2002	Italy	Mappatura delle praterie di Posidonia oceanica lungo le coste della Sardegna e delle piccole isole circostanti. Relazione finale, Vol. 1, 203 pp.	NAUTILUS Scarl
Peirano, A. & Bianchi, C. N.	1997	Italy	Decline of the seagrass Posidonia oceanica in response to environmental disturbance: a simulation-like approach off Liguria (NW Mediterranean Sea)	The Response of Marine Organisms to their Environments (eds Hawkins, E. & Hutchinson, S.) 87-95 (University of Southampton)
Peirano, A. et al.	2005	Italy	Effects of climate, invasive species and anthropogenic impacts on the growth of the seagrass Posidonia oceanica (L.) Delile in Liguria (NW Mediterranean Sea).	Mar. Poll. Bull. 50, 817-822
Pessani, D. et al.	1984	Italy	Premières données sur la distribution de Posidonia oceanica Delile autour de l'île de Saligna (îles Eoliennes, Sicilie). International Workshop on Posidonia oceanica beds	GIS-Posidonie
Piazzi, L. et al.	1996	Italy	Mappatura e monitoraggio di una prateria a Posidonia oceanica (L.) Delile situata a sud di Livorno (Toscana, Italia).	Inf. Bot. Italiano 28, 67-77
Piazzi, L., Acuto, S. & Cinelli, F.	2000	Italy	Mapping of Posidonia oceanica beds around Elba Island (western Mediterranean) with integration of direct and indirect methods.	Oceanol. Acta 23, 339-346
Piazzi, L., Acuto, S., Papi, I., Pardi, G. & Cinelli, F.	2000	Italy	Mappatura delle praterie a fanerogame marine della Toscana.	Biol. Mar. Mediterr. 7, 594-596
Silvestre, F., Iacono, G., Tiberti, L. & Buia, C. M.	2006	Italy	Posidonia oceanica warehousing.	Biol. Mar. Mediterr. 13, 277–281
SINPOS	2001	Italy	Mappatura delle praterie di Posidonia oceanica lungo le coste della Sicilia e delle isole minori circostanti–Relazione ﬁnale, contratto reperterio no. 85 del 1999, 644 pp.	Italia: Ministero dell’Ambiente, Ispettorato Centrale per la Difesa del mare
SNAMPROGETTI	1991	Italy	Mappatura delle praterie di Posidonia oceanica lungo le coste delle regioni Liguria, Toscana, Lazio, Basilicata e Puglia. Relazione per il Ministero della Marina Mercantile, 129 pp.	Italia: Ministero dell’Ambiente, Ispettorato Centrale per la Difesa del Mare
Solis-Weiss, V., Aleffi, F., Bettoso, N. & Rossin, P.	2004	Italy	Gli indicatori biologici nel benthos del Golfo di Trieste.	Biol. Mar. Mediterr. 11, 351-354
Vassallo, P. et al.	2013	Italy	The value of the seagrass Posidonia oceanica: a natural capital assessment.	Mar. Pollut. Bull. 75, 157-167
Vega Fernández, T., Milazzo, M., Badalamenti, F. & Danna, G.	2005	Italy	Comparison of the fish assemblages associated with Posidonia oceanica after the partial loss and consequent fragmentation of the meadow.	Estuar. Coast. Shelf S. 65, 645-653
Zupo, V. et al.	2006	Italy	Temporal variations in the spatial distribution of shoot density in a Posidonia oceanica meadow and patterns of genetic diversity.	Mar. Ecol. 27, 328-338
Pergent, G. et al.	2002	Lybia	Characterization of the benthic vegetation in the Farwà Lagoon (Libya).	J. Coastal Conserv. 8, 119-126
Pergent, G. et al.	2007	Lybia	Structure of P.oceanica meadows in the vicinity of Ain Al-Gaza Lagoon (Libya): the "Macrotall" ecomorphosis	Proceedings of the third Mediterranean Symposium on Marine Vegetation, France, Marseille, 27-29 March (eds Pergent-Martini, C., El Asmi, S. & Le Ravallec, C.) 135-140 (RAC/SPA)
Borg, J. A. & Schembri, P. J.	1995	Malta	The state of Posidonia oceanica (L.) Delile meadows in the Maltese Islands (Central Mediterranean).	Rapp. Comm. Int. Mer Medit. 34, 123
Borg, J. A., Rowden, A. A., Attrill, M. J., Schembri, P. J. & Jones, M.B.	2009	Malta	Occurrence and distribution of different bed types of seagrass Posidonia oceanica around the Maltese Islands.	Mediterr. Mar. Sci. 10, 45-61 (2009).
GAS/MEPA	2003	Malta	Baseline survey of the extent and character of Posidonia oceanica (L.) Delile meadows in the territorial waters of the Maltese islands, Final report	Available at: https://www.mepa.org.mt/SOER_Documents/Posidonia_survey.pdf. (Accessed: 5th March 2015)
Misfud, C. et al.	2006	Malta	The distribution and state of health of Posidonia oceanica (L.) Delile meadows along the maltese territorial waters.	Biol. Mar. Mediterr. 13, 255-261
MedSudMed	2007	Malta, Libya, Tunisia, Italia	Report of the MedSudMed Expert Consultation on Marine Protected Areas and Fisheries Management, Salammbô, Tunisia, 14-16 April 2003. GCP/RER/010/ITA/MSM-TD-03.	MedSudMed Tech. Doc. 3, 1-100
Boudouresque, C. F.	1996	Mediterranean Sea scale	Impact de l’homme et conservation du milieu marin en Méditerranée 2nd edn	GIS Posidonie
Boudouresque, C. F., Bernard, G., Pergent, G., Shili, A. & Verlaque, M.	2009	Mediterranean Sea scale	Regression of Mediterranean seagrasses caused by natural processes and anthropogenic disturbances and stress: a critical review.	Bot. Mar. 52, 395–418
Buskovic, V., Macic, V., Saveljic, D. & Ivanovic, A.	2004	Mediterranean Sea scale	National action plans produced within the project strategic action programme for the conservation of ciological diversity in the Mediterranean Region (SAP BIO) 42 pp.	UNEP-MAP
Giakoumi, S. et al.	2013	Mediterranean Sea scale	Ecoregion-based conservation planning in the Mediterranean: dealing with large- scale heterogeneity.	PLoS One 8, e76449
Green, E. P. & Short, F. T.	2003	Mediterranean Sea scale	World Atlas of Seagrasses 310 pp.	University of California Press
Marbà, N., Diaz-Almela, E. & Duarte C. M.	2014	Mediterranean Sea scale	Mediterranean seagrass (Posidonia oceanica) loss between 1842 and 2009.	Biol. Conserv. 176, 183-190
Marbà, N., Díaz-Almela, E. & Duarte, C. M.	2015	Mediterranean Sea scale	Posidonia oceanica changes in the Mediterranean Sea (2013).	Available at: http://digital.csic.es/handle/10261/88165. (Accessed: 5th March 2015)
Orth, R. & Dennison, W.	2015	Mediterranean Sea scale	Global Seagrass Trajectories Database Compiled October. National Center for Ecological Analysis and Synthesis	Available at: https://knb.ecoinformatics.org/knb/metacat/olyarnik.3.6/nceas (Accessed: 5th March 2015)
Pergent, G. et al.	2012	Mediterranean Sea scale	Mediterranean seagrass meadows: resilience and contribution to climate change mitigation. A short summary 40 pp.	IUCN
Short, F. T. & Wyllie-Echeverria, S.	1996	Mediterranean Sea scale	Natural and human induced disturbance of seagrasses.	Environ. Conserv. 23, 17–27
Short, F. T. et al.	2011	Mediterranean Sea scale	Extinction risk assessment of the World's seagrass species.	Biol. Conserv. 144, 1961–1971
Short, F. T., Coles, R. G. & Pergent-Martini, C.	2001	Mediterranean Sea scale	Global seagrass distribution	Seagrass Research Methods (eds Short, F. T. & Coles, R. G.) 5-30 (Elsevier)
Tutin, T. G., Heywood, V. H., Burges, N. A. & Valentine, D. H.	1964	Mediterranean Sea scale	Flora Europaea Series, Vol. 5, 476 pp.	Cambridge University Press
UNEP-MAP RAC/SPA	2010	Mediterranean Sea scale	The Mediterranean Sea biodiversity: state of the ecosystems, pressures, impacts and future priorities, 100 pp.	RAC/SPA
UNEP-MAP RAC/SPA	1999	Mediterranean Sea scale	Action Plan for the conservation of marine vegetation in the Mediterranean Sea, 47 pp.	RAC/SPA
UNEP-MAP RAC/SPA	2009	Mediterranean Sea scale	State of knowledge on the geographical distribution of marine Magnoliophyta meadows in the Mediterranean 374 pp.	UNEP
UNEP-WCMC & Short, F. T.,	2005	Mediterranean Sea scale	Global distribution of seagrasses (version 2). Updated version of the data layer used in Green and Short (2003).	Available at: http://data.unep-wcmc.org/datasets/. (Accessed: 25th February 2015)
Buskovic, V., Macic, V., Saveljic, D. & Ivanovic, A.	2004	Montenegro	Montenegro National Action Plan 1: Inventory and mapping of sensitive areas	National Action Plan (SAP BIO), UNEP-RAC/SPA and the Republic of Montenegro 42 pp. (Ministry of Environmental Protection and Physical Planning)
Boudouresque, C. F. et al.	2012	North -West Mediterranean Basin	Protection and conservation of Posidonia oceanica meadows 202pp.	RAMOGE & RAC/SPA
Turk, R.	2000	Slovenia	Main phenological characteristics of Posidonia oceanica (L.) Delile in the gulf of Koper (Gulf of Trieste), North Adriatic.	Biol Mar. Medit. 7, 131-142
Turk, R. & Lipej, L.	2006	Slovenia	Research on seagrasses of the Slovenian coast (Northern Adriatic), state of the art.	Biol. Mar. Mediterr. 13, 282-286
Aula del Mar-Malaga	1998	Spain	Praderas de Fanerógamas marinas en el litoral andaluz.	Available at: http://www.juntadeandalucia.es/medioambiente/. (Accessed: 5th March 2015)
Ballesteros, E., Cebrian, E. & Alcoverro, T.	2007	Spain	Mortality of shoots of Posidionia oceanica following meadow invasion by the red alga Lophociadia lallemandii.	Bot. Mar. 50, 8-13
Benedito, V. et al.	1990	Spain	Distribution and preliminary evaluaion of the state of the Posidonia oceanica on the Coasts of the Gulf of Valencia (Spain, Western Mediterranean).	Rapp. Comm. int. Mer Médit. 32
Calleja, M. L., Marbà, N. & Duarte, C. M.	2007	Spain	The relationship between seagrass (Posidonia oceanica) decline and sulfide porewater concentration in carbonate sediments.	Est. Coast. Shelf 73, 583–588
Coll, J. et al.	1999	Spain	Evaluación y control ambiental de algunos indicadores del estado de conservación del medio bentónico en aguas del Parque Nacional Marítimo-Terrestre del Archipiélago de Cabrera 31pp.	Pandion, Consultoria ambiental, 1999
Delgado, O. et al.	1999	Spain	Effects of fish farming on seagrass (Posidonia oceanica) in a Mediterranean bay: seagrass decline after organic loading cessation.	Oceanol. Acta 22, 109-117
Delgado, O. et al.	1997	Spain	Seagrass regression caused by fish cultures in Fornells Bay (Menorca, Western Mediterranean).	Oceanol. Acta 20, 557-563 (
Delgado, O., Ruiz, J., Perez, M., Romero, J. & Ballesteros, E.	1999	Spain	Effects of fish farming on seagrass (Posidonia oceanica) in a Mediterranean bay: seagrass decline after organic loading cessation.	Oceanol. Acta 2, 109-117
Diaz-Almela, D. et al.	2008	Spain	Patch dynamics of the Mediterranean seagrass Posidonia oceanica: implications for recolonisation process.	Aquat. Bot. 89, 397–403
Díaz-Almela, E. et al.	2008	Spain	Benthic input rates predict seagrass (Posidonia oceanica) fish farm-induced decline.	Mar. Pollut. Bull. 56, 1332–1342
Díaz-Almela, E., Marbà, N., Martínez, R., Santiago, R. & Duarte, C. M.	2009	Spain	Seasonal dynamics of Posidonia oceanica in Magalluf Bay (Mallorca, Spain): temperature effects on seagrass mortality.	Limnol. Oceanogr. 54, 2170–2182
ESGEMAR	2003	Spain	Vegetación Submarina. Fanerógamas marinas y algas de interés general del litoral andaluz. Año 2003. Escala 1:50.000. Consejería de Medio Ambiente, Junta de Andalucía.	Available: www.juntadeandalucia.es/medioambiente/rediam/descargas_informacion_ambiental. (Accessed: 5th March 2015)
Fernández Torquemada, Y., González Correa, J. M., Martínez J. E. & Sánchez Lizaso J. L.	2005	Spain	Evaluation of the effects produced by the construction and expansion of marinas on Posidonia oceanica (L.) Delile meadows.	J. Coast. Res. 94, 94 – 99
Fernandez-Torquemada, Y. et al.	2008	Spain	Descriptors from Posidonia oceanica (L.) Delile meadows in coastal waters of Valencia, Spain, in the context of the EU Water Framework Directive.	J. Mar. Sci. 65, 1492–1497
Gonzalez-Correa, J. M. et al.	2005	Spain	Recovery of deep Posidonia oceanica meadows degraded by trawling.	J. Exp. Mar. Biol. Ecol. 320, 65–76
Gonzalez-Correa, J. M., Fernández-Torquemada, Y. & Sánchez-Lizaso, J. L.	2008	Spain	Long-term effect of beach replenishment on natural recovery of shallow Posidonia oceanica meadows.	Estuar. Coast. Shelf S. 76, 834-844
Gonzalez-Correa, J. M., Sempere, J. T. B., Sánchez-Jerez, P. & Valle, C.	2007	Spain	Posidonia oceanica meadows are not declining globally. Analysis of population dynamics in marine protected areas of the Mediterranean Sea.	Mar. Ecol-Prog. Ser. 336, 111-119
Guillén Nieto, J. E. et al.	1994	Spain	Antitrawling reefs and the protection of Posidonia oceanica (L.) delile meadows in the western Mediterranean Sea: demands and aims.	B. Mar. Sci. 552, 645-650
Holmer, M., Marbà N., Lamonte, M. &Duarte C. M.	2009	Spain	Deterioration of sediment quality in seagrass meadows (Posidonia oceanica) invaded by macroalgae (Caulerpa sp.).	Estuar. Coast. 32, 456-466
Instituto de Ecología Litoral	2009	Spain	Posidonia oceanica. Redes de seguimiento y estado de conservación en el Mediterráneo español 128 pp.	Diputación de Alicante
Lopez y Royo, C.	2008	Spain	Utilisation de Posidonia oceanica (L.) Delile comme outil de gestion de la qualité écologique du milieu marin. PhD Thesis. 242 pp.	Université de Corse
Lopez y Royo, C., Pergent, G., Pergent-Martini, C. & Casazza, G.	2010	Spain	Seagrass (Posidonia oceanica) monitoring in western Mediterranean: implications for management and conservation.	Environ. Monit. Assess 171, 365–380
Lopez y Royo, C., Silvestri, C., Salivas-Decaux, M., Pergent, G. & Casazza, G.	2009	Spain	Application of an Angiosperm-based classification system (BiPo) to Mediterranean coastal waters: using spatial analysis and data on metal contamination of plants in identifying sources of pressure.	Hydrobiologia 633, 169-179
Luque del Villar, A. A.	1996	Spain	Inventario, evaluación y programa de mantenimiento- conservación de hábitats de interés prioritario del litoral de Almería: praderas de Posidonia oceanica	Los tipos de Hábitat de Interés Comunitario en España, Guía Básica (eds Bartolomé, C., Álvarez, J. & Vaquero J.) Ministerio de Medio Ambiente, Dirección General para la Biodiversidad
Marbà, N. & Duarte, C. M.	1997	Spain	Interannual changes in seagrass (Posidonia oceanica) growth and environmental change in the Spanish Mediterranean littoral zone. Limnol. Oceanogr.	Limnol. Oceanogr. 42, 800-810
Marba, N. et al.	2002	Spain	Effectiveness of protection of seagrass (Posidonia oceanica) populations in Cabrera National Park (Spain).	Environ. Conserv. 29, 509–518
Marba, N. et al.	1996	Spain	Growth and population dynamics of Posidonia oceanica on the Spanish Mediterranean coast: elucidating seagrass decline.	Mar. Ecol-Prog. Ser. 137, 203–213
Marbà, N. et al.	2002	Spain	Assessing the effectiveness of protection on Posidonia oceanica populations in the Cabrera National Park (Spain).	Environ. Conserv. 29, 509–518
Marbà, N. et al.	2005	Spain	Direct evidence of imbalanced seagrass (Posidonia oceanica) shoot population dynamics in the Spanish Mediterranean.	Estuaries 28, 53-62
Marbà, N. & Duarte, C. M.	2010	Spain	Mediterranean Warming Triggers Seagrass (Posidonia oceanica) Shoot Mortality.	Glob. Change Biol. 16, 2366–2375
Martín, M. A. et al.	1997	Spain	Cuantificación del impacto de las artes de arrastre sobre la pradera de Posidonia oceanica (L.) Delile, 1813.	Publicaciones especiales Instituto Español de Oceanografía
Mas, J., Franco, I. & Barcala, E.	1993	Spain	Primera aproximación a la cartografía de las praderas de Posidonia oceanica en las costas mediterráneas españolas. Factores de alteración y de regresión. Legislación.	Publ. espec. Inst. Esp. Oceanogr. 11, 111-122
Moreno, D. & Guirado, J.	2003	Spain	Nuevos datos sobre la distribución de las fanerógamas marinas en las provincias de Almeria y Granada (SE España).	Acta Botanica Malacitana 28, 105-120
Moreno, D. et al.	2001	Spain	Assessment of the conservation status of seagrass (Posidonia oceanica) meadows: implications for monitoring strategy and the decision-making process.	Biol. Conserv. 102, 325-332
Moreno, D. et al.	1999	Spain	Valoración del impacto de los vertidos hídricos industriales en el litoral: aproximación metodológica al estudio de la pradera de Posidonia oceanica (L.) Delile	Universidad de Almeria,
Ramos Esplá, A. A.	1984	Spain	Cartografía de la pradera superficial de Posidonia oceanica en la bahía de Alicante (SE, España).	Intern. Workshop on Posidonia Beds 1, 57-61
Renom, P. et al.	2000	Spain	Red de vigilancia de las praderas de fanerógamas marinas en Cataluña.	Escuela del Mar de Badalona - Direcció General de Pesca i Afers Marítims
Romero, J., Martinez-Crego, B., Alcoverro, T. & Perez, M.	2007	Spain	Corrigendum of: a multivariate index based on the seagrass Posidonia oceanica (POMI) to assess ecological status of coastal waters under the Water Framework Directive (WFD) in marine pollution bulletin 55: 196–204.	Mar. Pollut. Bull. 54, 631
Romero, J., Perez, M. & Alcoverro, T.	2007	Spain	The seagrass (Posidonia oceanica) meadows in the Catalan coast: past trends and present status	Proceedings of the third Mediterranean Symposium on Marine Vegetation, France, Marseille, 27-29 March (eds Pergent-Martini, C., El Asmi, S. & Le Ravallec, C.) 158-163 (RAC/SPA)
Ruiz, J. M. & Romero, J.	2003	Spain	Effects of disturbances caused by coastal constructions on spatial structure, growth dynamics and photosynthesis of the seagrass Posidonia oceanica.	Mar. Pollut. Bul. 46, 1523–1533
Ruiz, J. M., Perez, M. & Romero, J.	2001	Spain	Effects of fish farm loadings on seagrass (Posidonia oceanica) distribution, growth and photosynthesis.	Mar. Poll. Bull. 42, 749-760
Ruiz, J., Marín, A.,Calvo J. F. & Ramírez-Diaz L.	1993	Spain	Interactions between a Floodway and Coastal Constructions in Aguilas Bay (Southeastern Spain).	Ocean Coast. Manag. 19, 241-262
Sánchez Poveda, M., Martín Pato, M. A. & Sanchez-Lizsao J. L.	1996	Spain	Un nuevo índice para caracterizar el estado de conservación de las praderas de Posidonia oceanica (L.) Delile. 12ª reunión bienal de la Real Sociedad Española de Historia Natural	Real Sociedad Española de Historia Natural
Sánchez-Jerez, P. et al.	2000	Spain	Influence of the structure of Posidonia oceanica meadows modified by bottom trawling on crustacean assemblages: comparison of amphipods and decapods.	Sci. Mar. 64, 319-326
Sánchez-Lisazo, J. L. et al.	1990	Spain	The regression of Posidonia oceanica meadows in El Campello (Spain).	Rapp. Comm. int. Mer. Médit.
Torres, J. et al.	1990	Spain	Distribution and preliminary evaluation of the state of the Posidonia oceanica meadows on the coasts of Alicante (Spain, Western Mediterranean).	Commission internationale pour l'exploration scientifique de la mer Méditerranée
ANDROMEDE	2010	Tunisia	Etude et cartographie des biocénoses marines de l’archipel de la Galite, Tunisie. Initiative pour les petites îles de Méditerranée 132 pp.	Contrat OEil d’Andromède-Agence de l’eau
ANDROMEDE	2010	Tunisia	Etude et cartographie des biocénoses marines de l’île de Zembra, Tunisie. Initiative pour les petites îles de Méditerranée 122 pp.	Contrat OEil d’Andromède-Agence de l’eau
Ben Alaya, H.	1972	Tunisia	Repartition et condition d’installation de Posidonia oceanica Delile et Cymodocea nodosa Ascherson dans le Golfe de Tunis.	Bull. Instit. Nation. Peche de Salammbo 2, 331-416
Darmoul, B.	1988	Tunisia	Pollution dans le Golfe de Gabes (Tunisie): bilan des six anné es de surveillance (1976-1981).	Bull. Inst. Natl. Sci. Tech. Oceanogr. Peche Salammbo 15, 61-84
Darmoul, B., Hadj Ali Salem, M. & Vitello, P.	1980	Tunisia	Effets des rejets industriels de la région de Gabès (Tunisie) sur le mileu marin récepteur.	Bull. Inst. natn. tech. Oceanogr. Pêche Salammbo 7, 5-61
El Lakhrach, H., Hattour, A., Jarbouio, O., Elhasni, K. & Ramos-Espala, A. A.	2012	Tunisia	Spatial distribution and abundance of the megabenthic fauna community in Gabes Gulf (Tunisia, eastern Mediterranean Sea).	Mediterr. Mar. Sci. 13, 12-29
Kosontini, M., Djellouli, A. S., Langar, H. & Abdeljaoued, S.	2007	Tunisia	L'herbier a Posidonia oceanica de Port-Princes (CapBon, Tunisie): etude et presentation d'un patrimoine naturel	Proceedings of the third Mediterranean symposium on marine vegetation, France, Marseille, 27-29 March 2007 (eds Pergent-Martini, C., El Asmi, S. & Le Ravallec, C.) 274-276 (RAC/SPA)
Gucu, G. & Gucu, A. C.	2003	Turkey	Ecological significance of sea grass meadows (Posidonia oceanica (L.) Delile) in Bozyazı-Kızılliman marine protected area	Oceanography of the Eastern Mediterranean and Black Sea (ed Yilmaz, A.) 924-930 (Tubitak)
Meinesz, A. et al.	2009	Turkey	osidonia oceanica in the Marmara Sea.	Aquat. Bot. 90, 18-22
Pergent, G. & Pergent, C.	1985	Turkey	Cartographie de l'herbier à Posidonia oceanica de la baie d'Urla-Iskele (Turquie).	Rapp. Comm. Int. Mer Medit. 29, 231-234
Pergent, G. & Pergent, C.	1985	Turkey	Cartographie de l'herbier à Posidonia oceanica (L.) de la baie d'Urla-Iskele (Turquie).	V. Reun. Commiss, internation. Explor. sci. Medit., Monaco
Cameron, A. & Askew, N.	2011	West Mediterranean Basin	EUSeaMap - Preparatory Action for development and assessment of a European broad-scale seabed habitat map final report. EC contract no. MARE/2008/07. 240 pp.	JNCC
Procaccini, G. et al.	2003	West Mediterranean Basin	The seagrasses of the Western Mediterranean	World Atlas of Seagrasses (eds Green, E. P. & Short, F. T.) 48-58 (University of California Press)
